# Supplementary material for: Local retinoic acid signaling directs emergence of the extraocular muscle functional unit
Source: PLoS Biol. 2020 Nov 17;18(11):e3000902. doi: 10.1371/journal.pbio.3000902 (PMC7707851; doi:10.1371/journal.pbio.3000902)
Supplement: S1 Table — The same BMS493 concentration (Conc BMS) was used across injection regimes, from I to VI. Pink cases mark injection time points in the morning (mo), midday (mid) or evening (eve) between E10.5 and E12.5. The number of embryos with different muscle phenotype severity at E13.5 are shown: (no), no altered phenotype; mild (+), muscle mispatterning but overall organization retained; strong (++), strong mispatterning but with a minimum of 2 muscles split; severe (+++), no or almost absent splitting. n is the total number of embryos analyzed for a certain treatment type (n = 38 embryos analyzed in total); N exp, number of times the experiment was repeated. E, embryonic day; EOM, extraocular muscle. (XLSX) [file pbio.3000902.s009.xlsx]

## Sheet: BMS treatments
S1 Table
Exp type	Conc BMS	Injections									Muscle phenotype (n° embryos)					N exp
		E10.5			E11.5			E12.5
		mo	mid	eve	mo	mid	eve	mo	mid	eve	no	+	++	+++	n
I	10 mg/Kg												3	3	6	4
II												1	7	1	9	2
III													4	5	9	2
IV												2	2		4	1
V											3	1	1		5	3
VI											2	3			5	1
														total	38
