# Supplementary material for: Local retinoic acid signaling directs emergence of the extraocular muscle functional unit
Source: PLoS Biol. 2020 Nov 17;18(11):e3000902. doi: 10.1371/journal.pbio.3000902 (PMC7707851; doi:10.1371/journal.pbio.3000902)
Supplement: S2 Table — (XLSX) [file pbio.3000902.s010.xlsx]

## Sheet: Feuil1
S2 Table. Key Resources
REAGENT TYPE OR RESOURCE	DESIGNATION	SOURCE	Identifiers	Additional information
Primary antibody	Rabbit polyclonal anti-Aldh1A2	Abcam	Cat# ab96060, RRID:AB_10679336	IF (1:400)/Citrate unmasking pH6
Primary antibody	Rabbit polyclonal anti-Aldh1A3	Sigma	Cat# HPA046271, RRID:AB_10965992	IF (1:100)/Citrate unmasking pH6
Primary antibody	Chicken polyclonal anti-β-gal	Abcam	Cat. #: ab9361, RRID:AB_307210	IF (1:1000)
Primary antibody	Rabbit polyclonal anti-β-gal	MP Biomedicals	Cat. #: MP 559761, RRID:AB_2687418	IF (1:1500)
Primary antibody	Rat anti CD31	BD Biosciences	Cat. #: 550274, RRID:AB_393571	IF (1:100)
Primary antibody	Rabbit polyclonal anti-Collagen XII	from M. Koch	N/A	IF (1:3000)
Primary antibody	Mouse monoclonal IgG1 anti-Desmin	Dako	Cat# M0760, RRID:AB_2335684	IF (1:500)
Primary antibody	Living Colors® DsRed Polyclonal Antibody	Clontech, Takara Bio	Cat#632496, RRID:AB_10013483	IF (1:400)
Primary antibody	Chicken polyclonal anti-GFP	Abcam	Cat# ab13970, RRID:AB_300798	IF (1:1000)
Primary antibody	Rabbit polyclonal anti-GFP	Thermo Fisher Scientific	Cat# A-11122, RRID:AB_221569	IF (1:1000)
Primary antibody	Mouse monoclonal IgG1 anti-Myod	BD Biosciences	Cat# 554130, RRID:AB_395255	IF (1:100)
Primary antibody	Mouse monoclonal IgG1 anti-Myog	DSHB	Cat. #: F5D, RRID:AB_2146602	IF (1:30)
Primary antibody	Mouse monoclonal IgG2b anti-MyHC	DSHB	Cat# MF20, RRID:AB_2147781	IF (1:30)
Primary antibody	Rabbit polyclonal anti-MyHC	from G.Cossu	N/A	IF (1:750)
Primary antibody	Mouse monoclonal IgG1 anti-Pax7	DSHB	Cat. #: PAX7, RRID:AB_528428	IF (1:20)
Primary antibody	Rabbit polyclonal anti-Pitx2	CapraScience	Cat# PA-1020, RRID:AB_2819162	IF (1:1000)
Primary antibody	Mouse monoclonal IgG2a anti-Smooth muscle actin-Cy3 conjugated	Sigma-Aldrich	Cat# C6198, RRID:AB_476856	IF (1:500)
Primary antibody	Rabbit polyclonal anti-Sox9	Millipore	Cat# AB5535, RRID:AB_2239761	IF (1:1000)
Primary antibody	Rabbit polyclonal anti-TCF4	Cell Signaling Technology	Cat# 2569, RRID:AB_2199816	IF (1:100)
Primary antibody	Rat monoclonal IgG1 anti-Tenascin C	Thermo Fisher Scientific	Cat# MA1-26778, RRID:AB_2256026	IF (1:200)
Primary antibody	Mouse monoclonal IgG1 anti-Tnnt3	Sigma-Aldrich	Cat# T6277, RRID:AB_261723	IF (1:200)
Seconday antibody	Alexa Fluor® 633 Goat Anti-Chicken IgG (H+L)	Thermo Fisher Scientific	Cat# A-21103, RRID:AB_2535756	IF (1:500)
Seconday antibody	Alexa Fluor® 488 Goat Anti-Chicken IgG (H+L)	Thermo Fisher Scientific	Cat# A-11039, RRID:AB_2534096	IF (1:500)
Seconday antibody	Cy3 AffiniPure F(ab)'2 Fragment Donkey Anti-Chicken IgY (IgG)	Jackson ImmunoResearch Labs	Cat# 703-166-155, RRID:AB_2340364	IF (1:500)
Seconday antibody	Alexa Fluor® 488 AffiniPure F(ab')2 Fragment Donkey Anti-Chicken IgY (IgG)	Jackson ImmunoResearch Labs	Cat# 703-546-155, RRID:AB_2340376	IF (1:500)
Seconday antibody	Alexa Fluor® 633 F(ab')2 Fragment of Goat Anti-Rabbit IgG	Thermo Fisher Scientific	Cat# A-21072, RRID:AB_2535733	IF (1:500)
Seconday antibody	Alexa Fluor® 555 F(ab')2 Fragment of Goat Anti-Rabbit IgG	Thermo Fisher Scientific	Cat# A-21430, RRID:AB_2535851	IF (1:500)
Seconday antibody	Alexa Fluor® 488 F(ab')2 Fragment of Goat Anti-Rabbit IgG	Thermo Fisher Scientific	Cat# A-11070, RRID:AB_2534114	IF (1:500)
Seconday antibody	Alexa Fluor® 555 Goat Anti-Rat IgG (H+L)	Thermo Fisher Scientific	Cat# A-21434, RRID:AB_2535855	IF (1:500)
Seconday antibody	Alexa Fluor® 488 Goat Anti-Rat IgG (H+L)	Thermo Fisher Scientific	Cat# A-11006, RRID:AB_2534074	IF (1:500)
Seconday antibody	Alexa Fluor® 633 Goat Anti-Mouse IgG1(γ1)	Thermo Fisher Scientific	Cat# A-21126, RRID:AB_2535768	IF (1:500)
Seconday antibody	Cy3-AffiniPure Goat Anti-Mouse IgG1(γ1)	Jackson ImmunoResearch Labs	Cat# 115-165-205, RRID:AB_2338694	IF (1:500)
Seconday antibody	Alexa Fluor®488 AffiniPure Goat Anti-Mouse IgG1(γ1)	Jackson ImmunoResearch Labs	Cat# 115-545-205, RRID:AB_2338854	IF (1:500)
Seconday antibody	Alexa Fluor® 633 Goat Anti-Mouse IgG2b (γ2b)	Thermo Fisher Scientific	Cat# A-21146, RRID:AB_2535782	IF (1:500)
Seconday antibody	Cy3-AffiniPure Goat Anti-Mouse IgG2b (γ2b)	Jackson ImmunoResearch Labs	Cat# 115-165-207, RRID:AB_2338696	IF (1:500)
Seconday antibody	Alexa Fluor® 488 Goat Anti-Mouse IgG2b (γ2b)	Thermo Fisher Scientific	Cat# A-21141, RRID:AB_2535778	IF (1:500)
Chemical	Tamoxifen	Sigma-Aldrich	Cat#T5648
Chemical	BMS493	Tocris	Cat#3509
Commercial assay, kit	In Situ Cell Death Detection Kit - Fluorescein	Roche	Cat#11684795910
Commercial assay, kit	LysoTracker™ Red DND-99	Thermo Fisher Scientific	Cat#L7528
strain (Mus musculus)	B6D2F1/JRj	Janvier	N/A
genetic reagent (M. musculus)	R26mTmG	PMID:17868096	MGI:3716464	(Muzumdar et al., 2007)
genetic reagent (M. musculus)	R26Tom (Ai9)	PMID:20023653	MGI:3809523	(Madisen et al., 2010)
genetic reagent (M. musculus)	Mesp1Cre	PMID:10393122	MGI:2176467	(Saga et al., 1999)
genetic reagent (M. musculus)	Tg:Wnt1Cre	PMID:9843687	MGI:2386570	(Danielian et al., 1998)
genetic reagent (M. musculus)	Tg:Scx-GFP	PMID:17497702	MGI:3717419	(Pryce et al., 2007)
genetic reagent (M. musculus)	Myf5nlacZ	PMID:8918877	MGI:1857973	(Tajbakhsh et al., 1996)
genetic reagent (M. musculus)	MyodiCre	PMID:19165827	MGI:3840216	(Wood et al., 2013; Yamamoto et al., 2009)
genetic reagent (M. musculus)	Aldh1a3KO	PMID:14623956	MGI:3043947	(Dupé et al., 2003)
genetic reagent (M. musculus)	Rarbflox (RARbetaL2)	PMID:11857787	MGI:2386108	(Chapellier et al., 2002a)
genetic reagent (M. musculus)	Rargflox (RARgammaL2)	PMID:11857788	MGI:2386111	(Chapellier et al., 2002b)
genetic reagent (M. musculus)	Tg:Rare-CreERT2	N/A	N/A	(Chassot et al., 2020)
genetic reagent (M. musculus)	R26RAR403	PMID:18329011	MGI:5822799	(Rajaii et al., 2008)
genetic reagent (M. musculus)	Rdh10KO (Rdh10L-)	PMID:21930923	MGI:5294926	(Rhinn et al., 2011)
genetic reagent (M. musculus)	Pax6Sey	N/A	MGI:1856155	(Roberts, 1967)
genetic reagent (M. musculus)	Tg:Lhx2Cre	PMID:21886788	MGI:5300954	(Hagglund et al., 2011)
	Lhx2flox	PMID:20386748	MGI:4453328	(Tornqvist et al., 2010)
