# Supplementary material for: Local retinoic acid signaling directs emergence of the extraocular muscle functional unit
Source: PLoS Biol. 2020 Nov 17;18(11):e3000902. doi: 10.1371/journal.pbio.3000902 (PMC7707851; doi:10.1371/journal.pbio.3000902)
Supplement: S1 Data — For each tissue section, a rectangular ROI (region of interest) was defined in Fiji (Image J) in the LysoTracker Red-positive and adjacent LysoTracker Red-negative areas. The number of SOX9+ cells was scored in each ROI. Individual values were represented by the ratio of N°cells/ROI area (μm2). (XLSX) [file pbio.3000902.s011.xlsx]

## Sheet: Feuil1
Fig 3K
	N* Cells/micrometer-square
	LysoR+ Area	LysoR- Area
section1	0.0277446	0.0168768
section2	0.0290139	0.0171742
section3	0.0320513	0.0217101
section4	0.0228978	0.0155663
section5	0.0300081	0.0228775
section6	0.0352912	0.0213795
section7	0.0251489	0.0191903
Mean	0.0288794	0.0192535
SD	0.00415225	0.00280653
SEM	0.0015694	0.00106077
