# Supplementary material for: Local retinoic acid signaling directs emergence of the extraocular muscle functional unit
Source: PLoS Biol. 2020 Nov 17;18(11):e3000902. doi: 10.1371/journal.pbio.3000902 (PMC7707851; doi:10.1371/journal.pbio.3000902)
Supplement: S2 Data — For each embryo, the EOM volume was calculated as described in the methods section. The normalized EOM volume is the ratio of the individual volume value/average of the control values. EOM, extraocular muscle. (XLSX) [file pbio.3000902.s012.xlsx]

## Sheet: Feuil1
Fig 4I
Controls	Volume Micrometer3	Normalized Volume (Vol/Average Vol of controls)			Control	Aldh1A3 KO	BMS493
C1	8630000	1.19217		Mean	1	0.735145	0.74044
C2	6070000	0.838526		SD	0.19553	0.238184	0.227578
C3	7740000	1.06922		SEM	0.0651766	0.0718152	0.0551957
C4	8860000	1.22394
C5	9270000	1.28058
C6	6840000	0.944896
C7	6230000	0.860629
C8	5490000	0.758404
C9	6020000	0.831619
Average controls	7.23889e+06
Aldh1A3 KO	Volume Micrometer3	Normalized Volume (Vol/Average Vol of controls)
KO1	1865196	0.257663
KO2	6020092	0.831632
KO3	5029492	0.694788
KO4	3675468	0.507739
KO5	4571340	0.631497
KO6	5982470	0.826435
KO7	7962510	1.09996
KO8	6031186	0.833165
KO9	7685056	1.06163
KO10	4904420	0.67751
KO11	4810721	0.664566
BMS493	Volume Micrometer3	Normalized Volume (Vol/Average Vol of controls)
BMS1	7258640	1.00273
BMS2	5425820	0.749538
BMS3	7845600	1.08381
BMS4	8453810	1.16783
BMS5	3534172	0.48822
BMS6	4091356	0.565191
BMS7	4120530	0.569221
BMS8	4226367	0.583842
BMS9	4923842	0.680193
BMS10	8628854	1.19201
BMS11	5063692	0.699512
BMS12	5299745	0.732121
BMS13	4091655	0.565232
BMS14	4083661	0.564128
BMS15	5021291	0.693655
BMS16	5066572	0.69991
BMS17	3983722	0.550322
