# Supplementary material for: Local retinoic acid signaling directs emergence of the extraocular muscle functional unit
Source: PLoS Biol. 2020 Nov 17;18(11):e3000902. doi: 10.1371/journal.pbio.3000902 (PMC7707851; doi:10.1371/journal.pbio.3000902)
Supplement: S3 Data — Each data point represents the percentage of myogenic and non-myogenic GFP+ cells isolated by bulk digestion of the periocular area of a single Tg:RARE-CreERT2;R26mTmG reporter embryo. (XLSX) [file pbio.3000902.s013.xlsx]

## Sheet: Feuil1
Fig 5C
	E9.75 --> E11.5 (n=4 embryos)		E9.75 --> E12.5 (n=7 embryos)		E10 --> E12.5 (n=5 embryos)
	N* cells GFP+ Non-Myogenic	N* cells GFP+ Myogenic	N* cells GFP+ Non-Myogenic	N* cells GFP+ Myogenic	N* cells GFP+ Non-Myogenic	N* cells GFP+ Myogenic
Bulk 1	122	3	111	10	99	2
Bulk 2	79	6	49	4	114	3
Bulk 3	53	6	115	5	47	1
Bulk 4	110	9	95	7	191	1
Bulk 5			32	5	27	0
Bulk 6			91	27
Bulk 7			61	18
	E9.75 --> E11.5 (n=4 embryos)		E9.75 --> E12.5 (n=7 embryos)		E10 --> E12.5 (n=5 embryos)
	% Non-Myog	% Myog	% Non-Myog	% Myog	% Non-Myog	% Myog
Bulk 1	97.6	2.4	91.7355	8.26446	98.0198	1.9802
Bulk 2	92.9412	7.05882	92.4528	7.54717	97.4359	2.5641
Bulk 3	89.8305	10.1695	95.8333	4.16667	97.9167	2.08333
Bulk 4	92.437	7.56303	93.1373	6.86275	99.4792	0.520833
Bulk 5			86.4865	13.5135	100	0
Bulk 6			77.1186	22.8814
Bulk 7			77.2152	22.7848
